# Supplementary material for: Population genomics and antimicrobial resistance dynamics of Escherichia coli in wastewater and river environments
Source: Commun Biol. 2021 Apr 12;4:457. doi: 10.1038/s42003-021-01949-x (PMC8041779; doi:10.1038/s42003-021-01949-x)
Supplement: Supplementary file 5 — Supplementary Data 1 [file 42003_2021_1949_MOESM5_ESM.xlsx]

## Sheet: Hoja1
Isolate	Source	Date	Species	AMP	AMC	CTX	CXM	ATM	CIP	TET	FOF	SXT	MEM	APR	Gene
				10	2020-10-20	5	30	30	5	30	200	1.25-23.75	10	15
R1	WWTP Gavà 1	2013-07-31	K. pneumoniae	R	R	I	R	R	R	R	S	R	S	I	armA
R2	WWTP Gavà 1	2013-07-31	Citrobacter	R	I	S	S	S	R	R	S	R	S	R	rmtB
R3 (BB1418)a	WWTP Gavà 1	2013-07-31	E. coli	R	R	R	R	S	R	S	S	R	S	R	rmtB
R4 (BB1419)	WWTP Gavà 1	2013-07-31	E. coli	R	R	R	R	I	R	R	S	R	S	I	rmtB
R5 (BB1420)	WWTP Gavà 1	2013-07-31	E. coli	R	R	R	R	R	R	R	S	R	S	R	rmtB
R6	WWTP Gavà 1	2013-07-31	E. coli	R	R	R	R	R	R	R	S	R	S	I	rmtB
R7	WWTP Gavà 1	2013-07-31	E. coli	R	R	R	R	R	R	R	S	R	S	R	rmtB
R8	WWTP Gavà 1	2013-07-31	E. coli	R	I	R	R	R	R	S	S	R	S	I	rmtB
R9	WWTP Gavà 1	2013-07-31	E. coli	R	I	R	R	R	R	R	S	R	S	R	rmtB
R10 (BB1421)a	WWTP Gavà 1	2013-07-31	E. coli	R	S	R	R	R	R	R	S	R	S	R	rmtB
R11 (BB1422)	WWTP Gavà 1	2013-07-31	E. coli	R	R	R	R	R	R	S	S	R	S	R	rmtB
R12	WWTP Gavà 1	2013-07-31	E. coli	R	R	R	R	R	R	R	S	R	S	R	rmtB
R13	WWTP Gavà 1	2013-07-31	K. pneumoniae	R	R	R	R	R	R	R	S	R	S	I	armA
R14 (BB1461)	WWTP Gavà 1	2013-07-31	E. coli	R	R	R	R	R	R	S	S	R	S	R	rmtB
R15 (BB1424)	WWTP Gavà 1	2013-07-31	E. coli	R	R	S	R	I	R	R	S	R	S	R	rmtB
R16 (BB1425)	WWTP Gavà 1	2013-07-31	E. coli	R	R	R	R	R	R	S	S	R	S	R	rmtB
R17 (BB1426)a	WWTP Gavà 1	2013-07-31	E. coli	R	S	S	S	S	R	R	S	R	S	I	armA
R18	WWTP Gavà 1	2013-07-31	K. pneumoniae	R	R	R	R	R	R	R	S	R	S	R	rmtB
R19	WWTP Gavà 1	2013-07-31	E. coli	R	R	R	R	R	R	R	S	R	S	R	rmtB
R20	WWTP Gavà 1	2013-07-31	E. coli	R	R	R	R	R	R	R	S	R	S	R	rmtB
R21	WWTP Gavà 1	2013-07-31	E. coli	R	R	R	R	I	R	R	S	R	S	I	rmtB
R22	WWTP Gavà 1	2013-07-31	E. kobei	R	R	S	I	S	I	I	S	R	S	S	armA
R23 (BB1427)	WWTP Gavà 1	2013-07-31	E. coli	R	R	R	R	I	R	R	S	R	S	I	rmtB
R24	WWTP Gavà 1	2013-07-31	E. coli	R	R	R	R	I	R	R	S	R	S	I	rmtB
R25	WWTP Gavà 1	2013-07-31	K. pneumoniae	R	R	R	R	R	R	R	S	R	S	I	armA
R26	WWTP Gavà 1	2013-07-31	E. coli	R	S	R	R	I	R	R	S	R	S	I	rmtB
R27	WWTP Gavà 1	2013-07-31	E. coli	R	S	R	R	I	R	R	S	R	S	I	rmtB
R28	WWTP Gavà 1	2013-07-31	E. coli	R	S	R	R	R	R	S	S	R	S	I	rmtB
R29 (BB1428)	WWTP Gavà 1	2013-07-31	E. coli	R	S	R	R	I	R	S	S	R	S	I	rmtB
R30 (BB1429)a	WWTP Gavà 1	2013-07-31	E. coli	R	S	R	R	R	R	R	S	R	S	I	rmtB
R31	WWTP Gavà 1	2013-07-31	E. coli	R	R	R	R	R	R	R	S	R	S	I	rmtB
R32 (BB1430)	WWTP Gavà 1	2013-07-31	E. coli	R	S	R	R	R	R	R	S	R	S	I	rmtB
R33 (BB1431)	WWTP Gavà 1	2013-07-31	E. coli	R	S	R	R	I	R	S	S	R	S	I	rmtB
R34 (BB1432)	WWTP Gavà 1	2013-07-31	E. coli	R	R	R	R	I	R	R	S	R	S	I	rmtB
R35	WWTP Gavà 1	2013-07-31	Citrobacter	R	S	S	S	S	I	R	S	R	S	I	rmtB
R36	WWTP Gavà 1	2013-07-31	K. pneumoniae	R	R	R	S	R	R	R	S	R	S	I	armA
R37 (BB1433)	WWTP Gavà 1	2013-07-31	E. coli	R	R	R	R	R	R	R	S	R	S	I	rmtB
R38	WWTP Gavà 1	2013-07-31	E. coli	R	R	R	R	R	R	R	S	R	S	I	rmtB
R39	WWTP Gavà 1	2013-07-31	E. coli	R	R	R	R	R	R	R	S	R	S	I	rmtB
R40	WWTP Gavà 1	2013-07-31	E. coli	R	R	R	R	R	R	R	S	R	S	I	rmtB
R41	WWTP Gavà 1	2013-07-31	E. coli	R	R	R	R	I	R	R	S	R	S	I	rmtB
R42	WWTP Gavà 1	2013-07-31	E. coli	R	R	R	R	I	R	R	S	R	S	R	rmtB
R43	WWTP Gavà 1	2013-07-31	E. coli	R	R	R	I	I	R	R	S	R	S	I	rmtB
R44	WWTP Gavà 1	2013-07-31	K. pneumoniae	R	R	R	R	R	R	R	S	R	S	I	rmtB
R45 (BB1434)	WWTP Gavà 1	2013-07-31	E. coli	R	R	R	R	R	R	R	S	R	S	I	rmtB
R46	WWTP Gavà 1	2013-07-31	K. pneumoniae	R	R	R	R	R	R	R	S	R	S	I	armA
R47	WWTP Prat 1	2013-07-31	E. cloacae	R	R	S	S	S	I	R	S	R	S	I	armA
R48	WWTP Prat 1	2013-07-31	E. kobei	R	R	S	S	S	R	R	S	R	S	I	armA
R51	WWTP Prat 1	2013-07-31	Citrobacter	R	R	S	S	S	I	R	S	R	S	I	rmtB
R52 (BB1435)	WWTP Prat 1	2013-07-31	E. coli	R	R	R	R	I	R	S	S	R	S	R	rmtB
R53 (BB1436)	WWTP Prat 1	2013-07-31	E. coli	R	R	R	R	I	R	R	S	R	S	I	rmtB
R54 (BB1437)	WWTP Prat 1	2013-07-31	E. coli	R	R	R	R	R	R	R	S	R	S	I	rmtB
R55	WWTP Prat 1	2013-07-31	E. coli	R	R	R	R	I	R	R	S	R	S	I	rmtB
R56 (BB1438)	WWTP Prat 1	2013-07-31	E. coli	R	R	R	R	I	R	S	S	R	S	I	rmtB
R57	WWTP Prat 1	2013-07-31	E. coli	R	R	R	R	I	R	R	S	R	S	I	rmtB
R58 (BB1439)a	WWTP Prat 1	2013-07-31	E. coli	R	R	R	R	I	R	R	S	R	S	I	rmtB
R59	WWTP Prat 1	2013-07-31	Citrobacter	R	R	S	S	S	I	R	S	R	S	I	rmtB
R60 (BB1440)	WWTP Prat 1	2013-07-31	E. coli	R	R	I	S	I	R	R	S	R	S	I	rmtB
R61	WWTP Prat 1	2013-07-31	E. coli	R	R	R	R	I	R	R	S	R	S	I	rmtB
R62 (BB1400)	RW Llobregat A	2013-08-09	E. coli	S	S	S	S	S	S	R	S	R	S	I	armA
R63	WWTP Prat 1	2013-07-31	E. coli	R	R	R	R	R	R	R	S	R	S	I	rmtB
R64	WWTP Prat 1	2013-07-31	E. coli	R	R	R	R	R	R	R	S	R	S	I	rmtB
R65 (BB1441)	WWTP Prat 1	2013-07-31	E. coli	R	R	R	R	R	R	R	S	R	S	I	rmtB
R67 (BB1442)a	WWTP Prat 1	2013-07-31	E. coli	R	S	I	R	I	R	R	S	R	S	I	armA
R68	RW Llobregat A	2013-07-31	K. pneumoniae	R	S	S	S	S	S	S	S	R	S	I	armA
R69	RW Llobregat A	2013-07-31	K. pneumoniae	R	S	S	S	S	R	I	S	R	S	I	armA
R71	RW Llobregat A	2013-07-31	K. pneumoniae	R	S	S	S	S	I	I	S	R	S	I	armA
R72	RW Llobregat A	2013-07-31	K. pneumoniae	R	S	S	S	S	I	R	S	R	S	I	armA
R73.1	RW Llobregat A	2013-07-31	K. pneumoniae	R	S	S	S	S	I	R	S	R	S	I	armA
R73.2 (BB1401)a	RW Llobregat A	2013-07-31	E. coli	S	S	S	S	S	R	S	S	R	S	R	armA
R74	RW Llobregat A	2013-07-31	E. cloacae	I	R	S	S	S	S	I	S	R	S	I	armA
R75	RW Llobregat A	2013-08-09	K. pneumoniae	I	S	S	S	S	I	I	S	R	S	I	armA
R76 (BB1402)	RW Llobregat A	2013-08-09	E. coli	S	S	S	S	S	S	I	S	R	S	I	armA
R77 (BB1403)	RW Llobregat A	2013-08-09	E. coli	S	S	S	S	S	S	I	S	R	S	R	armA
R78	RW Llobregat A	2013-08-09	E. coli	S	S	S	S	S	I	R	S	R	S	R	armA
R79	RW Llobregat A	2013-08-09	E. coli	S	S	S	S	S	S	R	S	R	S	I	armA
R80	RW Llobregat A	2013-08-09	E. cloacae	R	R	S	S	S	R	R	S	R	S	I	armA
R81 (BB1404)	RW Llobregat A	2013-08-09	E. coli	S	S	S	S	S	S	R	S	R	S	I	armA
R83 (BB1405)	RW Llobregat A	2013-08-09	E. coli	S	S	S	S	S	I	R	S	R	S	I	armA
R85 (BB1406)a	RW Llobregat A	2013-08-09	E. coli	S	S	S	S	S	I	R	S	R	S	R	armA
R87 (BB1407)	RW Llobregat A	2013-08-09	E. coli	S	S	S	S	S	S	R	S	R	S	R	armA
R88	RW Llobregat A	2013-08-09	E. cloacae	S	R	S	S	S	S	I	S	R	S	S	armA
R89	RW Llobregat A	2013-08-09	K. pneumoniae	R	R	S	S	S	I	R	S	R	S	S	armA
R91 (BB1408)	RW Llobregat A	2013-08-09	E. coli	S	R	S	S	S	S	I	S	R	S	S	armA
R92 (BB1409)a	RW Llobregat A	2013-08-09	E. coli	S	R	S	S	S	S	I	S	R	S	S	armA
R93 (BB1410)	RW Llobregat A	2013-08-09	E. coli	S	R	S	S	S	S	R	S	R	S	I	armA
R94	RW Llobregat A	2013-09-02	R. planticola	S	S	S	S	S	S	I	S	R	S	S	armA
R95	RW Cardener	2013-09-02	K. pneumoniae	R	R	S	S	S	I	R	S	R	S	S	armA
R96	RW Cardener	2013-09-02	K. pneumoniae	R	R	S	S	S	R	R	S	R	S	I	armA
R97	RW Cardener	2013-09-02	K. pneumoniae	R	S	S	S	S	I	R	S	R	S	I	armA
R98	RW Cardener	2013-09-02	K. pneumoniae	R	R	S	S	S	R	R	S	S	S	S	armA
R99	RW Cardener	2013-09-02	K. pneumoniae	R	R	S	S	S	R	R	S	R	S	I	armA
R100	RW Cardener	2013-09-02	E. kobei	I	R	S	S	S	S	I	R	R	S	I	armA
R101	RW Cardener	2013-09-02	E. kobei	R	R	S	R	S	R	I	S	R	S	I	armA
R102	RW Cardener	2013-09-02	K. pneumoniae	R	R	S	S	S	I	R	S	R	S	S	armA
R103	RW Cardener	2013-09-02	K. pneumoniae	R	R	S	S	S	R	R	S	R	S	I	armA
R104	RW Cardener	2013-09-02	K. pneumoniae	R	R	S	S	S	R	R	S	S	S	I	armA
R105	RW Cardener	2013-09-02	K. pneumoniae	R	R	S	S	S	S	R	R	R	S	I	armA
R106	RW Cardener	2013-09-02	K. pneumoniae	R	R	S	S	S	R	R	S	S	S	I	armA
R107	RW Cardener	2013-09-02	K. pneumoniae	R	R	S	S	S	R	R	S	S	S	I	armA
R108 (BB1412)a	RW Cardener	2013-09-02	E. coli	S	R	S	S	S	S	I	S	R	S	I	armA
R109	RW Cardener	2013-09-02	K. pneumoniae	R	R	S	S	S	R	R	S	S	S	I	armA
R110	RW Cardener	2013-09-02	K. pneumoniae	R	R	S	S	S	I	R	S	S	S	I	armA
R111	RW Cardener	2013-09-02	K. pneumoniae	R	R	S	S	S	I	R	S	R	S	I	armA
R112	RW Cardener	2013-09-02	K. pneumoniae	I	R	S	S	S	R	R	S	R	S	I	armA
R113	RW Cardener	2013-09-02	K. pneumoniae	R	R	S	S	S	R	R	S	R	S	I	armA
R114	RW Cardener	2013-09-02	E. kobei	R	R	S	S	S	R	R	S	R	S	I	armA
R115 (BB1413)a	RW Cardener	2013-09-02	E. coli	S	R	S	S	S	R	R	S	S	S	I	armA
R116	RW Cardener	2013-09-02	K. pneumoniae	R	R	S	S	S	I	I	S	R	S	S	armA
R117	RW Cardener	2013-09-02	K. pneumoniae	S	R	S	S	S	I	I	S	S	S	I	armA
R118	RW Llobregat B	2013-09-09	K. pneumoniae	R	R	S	S	S	R	R	S	R	S	I	armA
R119	RW Llobregat B	2013-09-09	K. pneumoniae	R	R	S	S	S	R	I	S	S	S	I	armA
R120	RW Llobregat B	2013-09-09	E. cloacae	R	R	S	S	S	I	R	S	R	S	I	armA
R121	RW Llobregat B	2013-09-09	K. pneumoniae	R	R	S	S	S	R	R	R	S	S	I	armA
R122	RW Llobregat B	2013-09-09	K. pneumoniae	R	R	S	S	S	R	I	S	S	S	I	armA
R123	RW Llobregat B	2013-09-09	K. pneumoniae	R	R	S	S	S	R	R	S	R	S	I	armA
R124	RW Llobregat B	2013-09-09	K. pneumoniae	R	R	S	S	S	R	R	S	R	S	I	armA
R125	RW Llobregat B	2013-09-09	K. pneumoniae	R	R	S	S	S	R	R	S	R	S	I	armA
R126	RW Llobregat B	2013-09-09	K. pneumoniae	R	R	S	S	S	R	R	S	R	S	I	armA
R127	RW Llobregat B	2013-09-09	K. pneumoniae	R	R	S	S	S	R	I	S	R	S	I	armA
R128	RW Llobregat B	2013-09-09	R. planticola	R	R	I	S	R	I	R	S	R	S	I	armA
R129	RW Llobregat B	2013-09-09	E. cloacae	R	R	S	S	S	I	R	R	R	S	I	armA
R130 (BB1411)a	RW Llobregat B	2013-09-09	E. coli	S	S	S	S	S	I	R	I	R	S	I	armA
R131	RW Llobregat B	2013-09-09	Citrobacter	R	R	S	S	S	I	S	R	R	S	I	armA
R132	RW Llobregat B	2013-09-09	E. cloacae	R	R	S	S	S	I	I	R	R	S	I	armA
R133	RW Llobregat B	2013-09-09	K. pneumoniae	R	S	S	S	R	I	R	S	R	S	I	armA
R135	RW Llobregat B	2013-09-09	K. pneumoniae	R	S	S	S	S	R	I	S	R	S	I	armA
R136	RW Llobregat B	2013-09-09	Enterobacter spp.	R	R	I	R	S	I	R	S	R	S	I	armA
R137.1	RW Llobregat B	2013-09-09	E. kobei	R	R	I	R	S	I	S	R	R	S	I	armA
R137.2	RW Llobregat B	2013-09-09	K. pneumoniae	R	S	S	S	S	R	R	S	R	S	I	armA
R138	RW Llobregat B	2013-09-09	R. planticola	S	S	S	S	S	R	S	S	R	S	I	armA
R139	RW Llobregat B	2013-09-09	K. pneumoniae	R	S	S	S	S	R	R	S	R	S	I	armA
R140	RW Llobregat B	2013-09-09	K. pneumoniae	R	S	S	S	S	R	R	S	S	S	I	armA
R141.1	RW Llobregat B	2013-09-09	K. pneumoniae	R	R	S	S	S	R	S	R	R	S	I	armA
R141.2	RW Llobregat B	2013-09-09	E. kobei	R	S	S	S	S	R	S	S	S	S	I	armA
R142	RW Llobregat B	2013-09-09	E. cloacae	R	R	S	S	S	R	R	S	R	S	I	armA
R143 (BB1443)a	RS Llobregat A	2013-10-18	E. coli	S	S	S	S	S	R	R	S	R	S	I	armA
R144	RS Llobregat A	2013-10-18	K. pneumoniae	S	S	S	S	S	I	S	S	R	S	S	armA
R145 (BB1444)	RS Llobregat A	2013-10-18	E. coli	S	S	S	S	S	R	S	S	R	S	S	armA
R146	RS Llobregat A	2013-10-18	E. cloacae	R	R	S	S	S	I	R	S	R	S	S	armA
R147 (BB1445)a	RS Llobregat A	2013-10-18	E. coli	S	S	S	S	S	I	R	S	R	S	S	armA
R148	RS Llobregat B	2013-10-18	E. cloacae	R	R	S	S	S	I	R	S	R	S	R	armA
R149	RS Llobregat B	2013-10-18	E. cloacae	R	R	S	S	S	S	R	S	R	S	S	armA
R150	RS Llobregat B	2013-10-18	K. pneumoniae	S	S	S	S	S	R	R	S	R	S	S	armA
R151	RS Llobregat B	2013-10-18	E. cloacae	R	R	S	S	S	R	R	S	R	S	S	armA
R152	RS Llobregat B	2013-10-18	K. pneumoniae	R	S	S	S	S	R	R	S	R	S	S	armA
R153	RS Llobregat B	2013-10-18	E. kobei	R	R	S	S	S	R	R	S	R	S	I	armA
R154	RS Llobregat B	2013-10-18	E. cloacae	R	R	S	S	S	S	R	S	R	S	I	armA
R155	RS Llobregat B	2013-10-18	E. cloacae	R	R	S	S	S	I	R	S	R	S	I	armA
R156	RS Llobregat B	2013-10-18	K. pneumoniae	R	S	S	S	S	R	R	S	R	S	I	armA
R157	RS Llobregat B	2013-10-18	E. cloacae	R	R	S	S	S	I	R	S	R	S	I	armA
R158	RS Llobregat B	2013-10-18	E. cloacae	R	R	S	R	S	S	R	S	R	S	I	armA
R159	RS Llobregat B	2013-10-18	K. pneumoniae	S	S	S	S	S	S	S	S	R	S	I	armA
R160	RS Llobregat B	2013-10-18	E. cloacae	R	R	S	S	S	R	R	S	R	S	S	armA
R161 (BB1446)a	RS Llobregat B	2013-10-18	E. coli	R	R	S	S	S	R	R	S	R	S	I	armA
R162	RS Llobregat B	2013-10-18	K. pneumoniae	S	S	S	S	S	R	R	S	R	S	S	armA
R163	RS Llobregat B	2013-10-18	K. pneumoniae	R	S	S	S	S	I	S	S	R	S	R	armA
R165	RS Llobregat B	2013-10-18	K. pneumoniae	S	S	S	S	S	S	S	S	R	S	S	armA
R166	RS Llobregat B	2013-10-18	K. pneumoniae	R	S	S	S	S	R	R	S	R	S	I	armA
R167	RS Llobregat B	2013-10-18	E. cloacae	R	R	S	S	S	I	R	S	R	S	I	armA
R168	RS Llobregat B	2013-10-18	E. cloacae	R	R	S	S	S	I	R	S	R	S	I	armA
R169	RS Llobregat B	2013-10-18	E. cloacae	R	R	S	S	S	R	R	S	R	S	I	armA
R170	RS Llobregat B	2013-10-18	E. cloacae	R	R	S	S	S	S	R	S	R	S	S	armA
R171	RS Llobregat B	2013-10-18	E. cloacae	R	R	S	S	S	R	R	S	R	S	I	armA
R172	RS Llobregat B	2013-10-18	K. pneumoniae	S	S	S	S	S	S	S	S	R	S	I	armA
R175	WWTP Gavà 2	2013-11-11	E. coli	R	R	I	R	I	R	R	S	R	S	I	rmtB
R178	WWTP Gavà 2	2013-11-11	A. caviae	R	S	I	R	S	R	S	S	R	R	R	armA
R182	WWTP Prat 2	2013-11-11	A. hydrophila	R	R	S	S	S	I	R	S	R	S	I	rmtB
