# Supplementary material for: Population genomics and antimicrobial resistance dynamics of Escherichia coli in wastewater and river environments
Source: Commun Biol. 2021 Apr 12;4:457. doi: 10.1038/s42003-021-01949-x (PMC8041779; doi:10.1038/s42003-021-01949-x)
Supplement: Supplementary file 7 — Supplementary Data 3 [file 42003_2021_1949_MOESM7_ESM.xlsx]

## Sheet: Hoja1
Isolate	ENA sample	Species	Sequence type	Source	Country	Latitude	Longitude	Date (dd/mm/yy)	ENA project	Sequencing technology	ENA run	Total sequences	Lenght (bp)	%GC	Coverage
BB1400	ERS3723097	Escherichia coli	ST607	Llobregat river water	Spain	41.5026	1.91513	2013-08-09	PRJEB34557	Illumina	ERR3555821	7477983	101	49	133.25
BB1401	ERS3723098	Escherichia coli	ST224	Llobregat river water	Spain	41.5026	1.91513	2013-07-31	PRJEB34557	Illumina	ERR3555822	6311784	101	50	117.43
BB1402	ERS3723099	Escherichia coli	ST607	Llobregat river water	Spain	41.5026	1.91513	2013-08-09	PRJEB34557	Illumina	ERR3555823	7102290	101	50	127.27
BB1403	ERS3723100	Escherichia coli	ST607	Llobregat river water	Spain	41.5026	1.91513	2013-08-09	PRJEB34557	Illumina	ERR3555824	6895483	101	50	127.02
BB1404	ERS3723101	Escherichia coli	ST607	Llobregat river water	Spain	41.5026	1.91513	2013-08-09	PRJEB34557	Illumina	ERR3555825	6794921	101	50	125.17
BB1405	ERS3723102	Escherichia coli	ST607	Llobregat river water	Spain	41.5026	1.91513	2013-08-09	PRJEB34557	Illumina	ERR3555826	7023966	101	50	130.61
BB1406	ERS3723103	Escherichia coli	ST607	Llobregat river water	Spain	41.5026	1.91513	2013-08-09	PRJEB34557	Illumina	ERR3555827	7721471	101	50	143.72
BB1407	ERS3723104	Escherichia coli	ST607	Llobregat river water	Spain	41.5026	1.91513	2013-08-09	PRJEB34557	Illumina	ERR3555828	6166193	101	49	113.55
BB1408	ERS3723105	Escherichia coli	ST607	Llobregat river water	Spain	41.5026	1.91513	2013-08-09	PRJEB34557	Illumina	ERR3555829	5218708	101	50	97.06
BB1409	ERS3723106	Escherichia coli	ST607	Llobregat river water	Spain	41.5026	1.91513	2013-08-09	PRJEB34557	Illumina	ERR3555830	5571760	101	50	104.83
BB1410	ERS3723107	Escherichia coli	ST607	Llobregat river water	Spain	41.5026	1.91513	2013-08-09	PRJEB34557	Illumina	ERR3555831	7613623	101	50	143.26
BB1411	ERS3723108	Escherichia coli	ST399	Llobregat river water	Spain	41.6081	1.84905	2013-09-09	PRJEB34557	Illumina	ERR3555832	7131550	101	50	138.04
BB1412	ERS3723109	Escherichia coli	ST5359	Cardener river water	Spain	41.8319	1.74948	2013-09-02	PRJEB34557	Illumina	ERR3555833	7695944	101	50	155.29
BB1413	ERS3723110	Escherichia coli	ST5359	Cardener river water	Spain	41.8319	1.74948	2013-09-02	PRJEB34557	Illumina	ERR3555834	6323506	101	50	119.86
BB1418	ERS3722857	Escherichia coli	ST1196	Gavà WWTP water	Spain	41.2747	2.04093	2013-07-31	PRJEB34557	Illumina	ERR3555792	7677286	101	50	148.07
BB1419	ERS3723069	Escherichia coli	ST224	Gavà WWTP water	Spain	41.2747	2.04093	2013-07-31	PRJEB34557	Illumina	ERR3555793	8178815	101	50	161.47
BB1420	ERS3723070	Escherichia coli	ST1196	Gavà WWTP water	Spain	41.2747	2.04093	2013-07-31	PRJEB34557	Illumina	ERR3555794	6582758	101	50	126.46
BB1421	ERS3723071	Escherichia coli	ST1196	Gavà WWTP water	Spain	41.2747	2.04093	2013-07-31	PRJEB34557	Illumina	ERR3555795	6389885	101	50	124.11
BB1422	ERS3723072	Escherichia coli	ST1196	Gavà WWTP water	Spain	41.2747	2.04093	2013-07-31	PRJEB34557	Illumina	ERR3555796	12139916	101	50	234.35
BB1424	ERS3723074	Escherichia coli	ST224	Gavà WWTP water	Spain	41.2747	2.04093	2013-07-31	PRJEB34557	Illumina	ERR3555798	11726904	101	49	216.46
BB1425	ERS3723075	Escherichia coli	ST1196	Gavà WWTP water	Spain	41.2747	2.04093	2013-07-31	PRJEB34557	Illumina	ERR3555799	5809703	101	49	110.29
BB1426	ERS3723076	Escherichia coli	ST615	Gavà WWTP water	Spain	41.2747	2.04093	2013-07-31	PRJEB34557	Illumina	ERR3555800	7405631	101	50	156.04
BB1427	ERS3723077	Escherichia coli	ST1196	Gavà WWTP water	Spain	41.2747	2.04093	2013-07-31	PRJEB34557	Illumina	ERR3555801	6625964	101	50	124.23
BB1428	ERS3723078	Escherichia coli	ST1196	Gavà WWTP water	Spain	41.2747	2.04093	2013-07-31	PRJEB34557	Illumina	ERR3555802	6865818	101	50	133.57
BB1429	ERS3723079	Escherichia coli	ST1196	Gavà WWTP water	Spain	41.2747	2.04093	2013-07-31	PRJEB34557	Illumina	ERR3555803	5220743	101	50	100.25
BB1430	ERS3723080	Escherichia coli	ST1196	Gavà WWTP water	Spain	41.2747	2.04093	2013-07-31	PRJEB34557	Illumina	ERR3555804	10032718	101	50	190.07
BB1431	ERS3723081	Escherichia coli	ST1196	Gavà WWTP water	Spain	41.2747	2.04093	2013-07-31	PRJEB34557	Illumina	ERR3555805	6031563	101	50	116.5
BB1432	ERS3723082	Escherichia coli	ST224	Gavà WWTP water	Spain	41.2747	2.04093	2013-07-31	PRJEB34557	Illumina	ERR3555806	9605138	101	50	189.64
BB1433	ERS3723083	Escherichia coli	ST1196	Gavà WWTP water	Spain	41.2747	2.04093	2013-07-31	PRJEB34557	Illumina	ERR3555807	8180732	101	50	157.65
BB1434	ERS3723084	Escherichia coli	ST1196	Gavà WWTP water	Spain	41.2747	2.04093	2013-07-31	PRJEB34557	Illumina	ERR3555808	7147764	101	50	137.11
BB1435	ERS3723085	Escherichia coli	ST1196	Prat WWTP water	Spain	41.3125	2.12634	2013-07-31	PRJEB34557	Illumina	ERR3555809	8207733	101	50	158.44
BB1436	ERS3723086	Escherichia coli	ST1196	Prat WWTP water	Spain	41.3125	2.12634	2013-07-31	PRJEB34557	Illumina	ERR3555810	10352234	101	50	198.96
BB1437	ERS3723087	Escherichia coli	ST1196	Prat WWTP water	Spain	41.3125	2.12634	2013-07-31	PRJEB34557	Illumina	ERR3555811	6273584	101	50	120.13
BB1438	ERS3723088	Escherichia coli	ST1196	Prat WWTP water	Spain	41.3125	2.12634	2013-07-31	PRJEB34557	Illumina	ERR3555812	9223101	101	49	173.49
BB1439	ERS3723089	Escherichia coli	ST224	Prat WWTP water	Spain	41.3125	2.12634	2013-07-31	PRJEB34557	Illumina	ERR3555813	7130741	101	50	140.78
BB1440	ERS3723090	Escherichia coli	ST224	Prat WWTP water	Spain	41.3125	2.12634	2013-07-31	PRJEB34557	Illumina	ERR3555814	4777184	101	48	88.14
BB1441	ERS3723091	Escherichia coli	ST224	Prat WWTP water	Spain	41.3125	2.12634	2013-07-31	PRJEB34557	Illumina	ERR3555815	7692441	101	50	151.88
BB1442	ERS3723092	Escherichia coli	ST131	Prat WWTP water	Spain	41.3125	2.12634	2013-07-31	PRJEB34557	Illumina	ERR3555816	6619582	101	49	118.02
BB1443	ERS3723093	Escherichia coli	ST635	Llobregat river sediments	Spain	41.5026	1.91513	2013-10-18	PRJEB34557	Illumina	ERR3555817	7170616	101	50	132.12
BB1444	ERS3723094	Escherichia coli	ST224	Llobregat river sediments	Spain	41.5026	1.91513	2013-10-18	PRJEB34557	Illumina	ERR3555818	6651006	101	50	123.75
BB1445	ERS3723095	Escherichia coli	ST635	Llobregat river sediments	Spain	41.5026	1.91513	2013-10-18	PRJEB34557	Illumina	ERR3555819	9406317	101	49	164.05
BB1446	ERS3723096	Escherichia coli	ST5229	Llobregat river sediments	Spain	41.6081	1.84905	2013-10-18	PRJEB34557	Illumina	ERR3555820	6688971	101	50	127.12
BB1461	ERS3723073	Escherichia coli	ST1196	Gavà WWTP water	Spain	41.2747	2.04093	2013-07-31	PRJEB34557	Illumina	ERR3555797	9582274	101	50	176.75
