# Supplementary material for: Population genomics and antimicrobial resistance dynamics of Escherichia coli in wastewater and river environments
Source: Commun Biol. 2021 Apr 12;4:457. doi: 10.1038/s42003-021-01949-x (PMC8041779; doi:10.1038/s42003-021-01949-x)
Supplement: Supplementary file 8 — Supplementary Data 4 [file 42003_2021_1949_MOESM8_ESM.xlsx]

## Sheet: Hoja1
Isolate	ENA sample	Species	Sequence type	Source	Country	Latitude	Longitude	Date (dd/mm/yy)	ENA project	Assembler	ENA analysis	Total contigs	Total length (bp)	%GC	N50
BB1400	ERS3723097	Escherichia coli	ST607	Llobregat river water	Spain	41.5026	1.91513	2013-08-09	PRJEB34557	SPAdes	ERZ1082346	139	5668265	50.23	174074
BB1401	ERS3723098	Escherichia coli	ST224	Llobregat river water	Spain	41.5026	1.91513	2013-07-31	PRJEB34557	SPAdes	ERZ1082347	137	5428686	50.5	238609
BB1402	ERS3723099	Escherichia coli	ST607	Llobregat river water	Spain	41.5026	1.91513	2013-08-09	PRJEB34557	SPAdes	ERZ1082348	150	5636309	50.25	168398
BB1403	ERS3723100	Escherichia coli	ST607	Llobregat river water	Spain	41.5026	1.91513	2013-08-09	PRJEB34557	SPAdes	ERZ1082349	139	5482969	50.47	158878
BB1404	ERS3723101	Escherichia coli	ST607	Llobregat river water	Spain	41.5026	1.91513	2013-08-09	PRJEB34557	SPAdes	ERZ1082350	145	5482946	50.47	177850
BB1405	ERS3723102	Escherichia coli	ST607	Llobregat river water	Spain	41.5026	1.91513	2013-08-09	PRJEB34557	SPAdes	ERZ1082351	135	5431487	50.51	168079
BB1406	ERS3723103	Escherichia coli	ST607	Llobregat river water	Spain	41.5026	1.91513	2013-08-09	PRJEB34557	SPAdes	ERZ1082352	141	5426288	50.52	162781
BB1407	ERS3723104	Escherichia coli	ST607	Llobregat river water	Spain	41.5026	1.91513	2013-08-09	PRJEB34557	SPAdes	ERZ1082353	135	5484540	50.47	173907
BB1408	ERS3723105	Escherichia coli	ST607	Llobregat river water	Spain	41.5026	1.91513	2013-08-09	PRJEB34557	SPAdes	ERZ1082354	142	5430434	50.51	173907
BB1409	ERS3723106	Escherichia coli	ST607	Llobregat river water	Spain	41.5026	1.91513	2013-08-09	PRJEB34557	SPAdes	ERZ1082355	101	5367929	50.56	179822
BB1410	ERS3723107	Escherichia coli	ST607	Llobregat river water	Spain	41.5026	1.91513	2013-08-09	PRJEB34557	SPAdes	ERZ1082356	92	5367631	50.56	225891
BB1411	ERS3723108	Escherichia coli	ST399	Llobregat river water	Spain	41.6081	1.84905	2013-09-09	PRJEB34557	SPAdes	ERZ1082357	134	5217871	50.78	120191
BB1412	ERS3723109	Escherichia coli	ST5359	Cardener river water	Spain	41.8319	1.74948	2013-09-02	PRJEB34557	SPAdes	ERZ1082358	136	5005512	50.61	100642
BB1413	ERS3723110	Escherichia coli	ST5359	Cardener river water	Spain	41.8319	1.74948	2013-09-02	PRJEB34557	SPAdes	ERZ1082359	140	5328288	50.49	119467
BB1418	ERS3722857	Escherichia coli	ST1196	Gavà WWTP water	Spain	41.2747	2.04093	2013-07-31	PRJEB34557	SPAdes	ERZ1082360	78	5236740	50.68	268155
BB1419	ERS3723069	Escherichia coli	ST224	Gavà WWTP water	Spain	41.2747	2.04093	2013-07-31	PRJEB34557	SPAdes	ERZ1082361	63	5115972	50.88	281903
BB1420	ERS3723070	Escherichia coli	ST1196	Gavà WWTP water	Spain	41.2747	2.04093	2013-07-31	PRJEB34557	SPAdes	ERZ1082362	97	5257419	50.65	338814
BB1421	ERS3723071	Escherichia coli	ST1196	Gavà WWTP water	Spain	41.2747	2.04093	2013-07-31	PRJEB34557	SPAdes	ERZ1082363	83	5200069	50.77	338814
BB1422	ERS3723072	Escherichia coli	ST1196	Gavà WWTP water	Spain	41.2747	2.04093	2013-07-31	PRJEB34557	SPAdes	ERZ1082364	87	5232143	50.64	269911
BB1424	ERS3723074	Escherichia coli	ST224	Gavà WWTP water	Spain	41.2747	2.04093	2013-07-31	PRJEB34557	SPAdes	ERZ1082365	65	5471773	49.88	307470
BB1425	ERS3723075	Escherichia coli	ST1196	Gavà WWTP water	Spain	41.2747	2.04093	2013-07-31	PRJEB34557	SPAdes	ERZ1082366	80	5320360	50.5	241901
BB1426	ERS3723076	Escherichia coli	ST615	Gavà WWTP water	Spain	41.2747	2.04093	2013-07-31	PRJEB34557	SPAdes	ERZ1082367	139	4793494	50.6	89644
BB1427	ERS3723077	Escherichia coli	ST1196	Gavà WWTP water	Spain	41.2747	2.04093	2013-07-31	PRJEB34557	SPAdes	ERZ1082368	67	5386823	50.63	254925
BB1428	ERS3723078	Escherichia coli	ST1196	Gavà WWTP water	Spain	41.2747	2.04093	2013-07-31	PRJEB34557	SPAdes	ERZ1082369	69	5191588	50.68	268155
BB1429	ERS3723079	Escherichia coli	ST1196	Gavà WWTP water	Spain	41.2747	2.04093	2013-07-31	PRJEB34557	SPAdes	ERZ1082370	84	5259822	50.67	244841
BB1430	ERS3723080	Escherichia coli	ST1196	Gavà WWTP water	Spain	41.2747	2.04093	2013-07-31	PRJEB34557	SPAdes	ERZ1082371	88	5331160	50.63	268155
BB1431	ERS3723081	Escherichia coli	ST1196	Gavà WWTP water	Spain	41.2747	2.04093	2013-07-31	PRJEB34557	SPAdes	ERZ1082372	86	5228870	50.67	338814
BB1432	ERS3723082	Escherichia coli	ST224	Gavà WWTP water	Spain	41.2747	2.04093	2013-07-31	PRJEB34557	SPAdes	ERZ1082373	63	5115634	50.88	281910
BB1433	ERS3723083	Escherichia coli	ST1196	Gavà WWTP water	Spain	41.2747	2.04093	2013-07-31	PRJEB34557	SPAdes	ERZ1082374	70	5240925	50.69	347758
BB1434	ERS3723084	Escherichia coli	ST1196	Gavà WWTP water	Spain	41.2747	2.04093	2013-07-31	PRJEB34557	SPAdes	ERZ1082375	77	5265346	50.67	338814
BB1435	ERS3723085	Escherichia coli	ST1196	Prat WWTP water	Spain	41.3125	2.12634	2013-07-31	PRJEB34557	SPAdes	ERZ1082376	91	5232077	50.65	268923
BB1436	ERS3723086	Escherichia coli	ST1196	Prat WWTP water	Spain	41.3125	2.12634	2013-07-31	PRJEB34557	SPAdes	ERZ1082377	90	5255134	50.68	338814
BB1437	ERS3723087	Escherichia coli	ST1196	Prat WWTP water	Spain	41.3125	2.12634	2013-07-31	PRJEB34557	SPAdes	ERZ1082378	84	5274674	50.67	268155
BB1438	ERS3723088	Escherichia coli	ST1196	Prat WWTP water	Spain	41.3125	2.12634	2013-07-31	PRJEB34557	SPAdes	ERZ1082379	86	5369308	50.5	241901
BB1439	ERS3723089	Escherichia coli	ST224	Prat WWTP water	Spain	41.3125	2.12634	2013-07-31	PRJEB34557	SPAdes	ERZ1082380	62	5115866	50.88	281910
BB1440	ERS3723090	Escherichia coli	ST224	Prat WWTP water	Spain	41.3125	2.12634	2013-07-31	PRJEB34557	SPAdes	ERZ1082381	68	5474220	49.79	316880
BB1441	ERS3723091	Escherichia coli	ST224	Prat WWTP water	Spain	41.3125	2.12634	2013-07-31	PRJEB34557	SPAdes	ERZ1082382	62	5115309	50.88	316880
BB1442	ERS3723092	Escherichia coli	ST131	Prat WWTP water	Spain	41.3125	2.12634	2013-07-31	PRJEB34557	SPAdes	ERZ1082383	100	5665100	49.59	259384
BB1443	ERS3723093	Escherichia coli	ST635	Llobregat river sediments	Spain	41.5026	1.91513	2013-10-18	PRJEB34557	SPAdes	ERZ1082384	230	5481724	50.58	70943
BB1444	ERS3723094	Escherichia coli	ST224	Llobregat river sediments	Spain	41.5026	1.91513	2013-10-18	PRJEB34557	SPAdes	ERZ1082385	130	5428064	50.5	227007
BB1445	ERS3723095	Escherichia coli	ST635	Llobregat river sediments	Spain	41.5026	1.91513	2013-10-18	PRJEB34557	SPAdes	ERZ1082386	296	5791224	50.21	68282
BB1446	ERS3723096	Escherichia coli	ST5229	Llobregat river sediments	Spain	41.6081	1.84905	2013-10-18	PRJEB34557	SPAdes	ERZ1082387	143	5314677	50.26	148607
BB1461	ERS3723073	Escherichia coli	ST1196	Gavà WWTP water	Spain	41.2747	2.04093	2013-07-31	PRJEB34557	SPAdes	ERZ1082388	87	5475655	50.58	244216
