# Supplementary material for: Population genomics and antimicrobial resistance dynamics of Escherichia coli in wastewater and river environments
Source: Commun Biol. 2021 Apr 12;4:457. doi: 10.1038/s42003-021-01949-x (PMC8041779; doi:10.1038/s42003-021-01949-x)
Supplement: Supplementary file 9 — Supplementary Data 5 [file 42003_2021_1949_MOESM9_ESM.xlsx]

## Sheet: Hoja1
Isolate	ENA sample	Species	Sequence type	Source	Country	Latitude	Longitude	Date (dd/mm/yy)	ENA project	Sequencing technology	ENA run	Total sequences	Mean lenght (bp)	%GC	Coverage
BB1401	ERS3723098	Escherichia coli	ST224	Llobregat river water	Spain	41.5026	1.91513	2013-07-31	PRJEB34259	Nanopore	ERR3550082	74330	6415.7	50.92	84.53
BB1406	ERS3723103	Escherichia coli	ST607	Llobregat river water	Spain	41.5026	1.91513	2013-08-09	PRJEB34259	Nanopore	ERR3550083	119026	3704.9	51.06	78.86
BB1409	ERS3723106	Escherichia coli	ST607	Llobregat river water	Spain	41.5026	1.91513	2013-08-09	PRJEB34259	Nanopore	ERR3550084	287036	1726.7	50.76	90.57
BB1411	ERS3723108	Escherichia coli	ST399	Llobregat river water	Spain	41.6081	1.84905	2013-09-09	PRJEB34259	Nanopore	ERR3550085	44885	6064.6	51.22	50.87
BB1412	ERS3723109	Escherichia coli	ST5359	Cardener river water	Spain	41.8319	1.74948	2013-09-02	PRJEB34259	Nanopore	ERR3550086	38327	6112	51.13	45.57
BB1413	ERS3723110	Escherichia coli	ST5359	Cardener river water	Spain	41.8319	1.74948	2013-09-02	PRJEB34259	Nanopore	ERR3550087	12213	3799.1	50.89	8.47
BB1418	ERS3722857	Escherichia coli	ST1196	Gavà WWTP water	Spain	41.2747	2.04093	2013-07-31	PRJEB34259	Nanopore	ERR3550073	65913	6591.9	51.14	81.9
BB1421	ERS3723071	Escherichia coli	ST1196	Gavà WWTP water	Spain	41.2747	2.04093	2013-07-31	PRJEB34259	Nanopore	ERR3550074	161059	3716.9	51.15	113.51
BB1426	ERS3723076	Escherichia coli	ST615	Gavà WWTP water	Spain	41.2747	2.04093	2013-07-31	PRJEB34259	Nanopore	ERR3550075	33563	5096.4	51.1	34.62
BB1429	ERS3723079	Escherichia coli	ST1196	Gavà WWTP water	Spain	41.2747	2.04093	2013-07-31	PRJEB34259	Nanopore	ERR3550076	6723	7035.4	51.13	8.87
BB1439	ERS3723089	Escherichia coli	ST224	Prat WWTP water	Spain	41.3125	2.12634	2013-07-31	PRJEB34259	Nanopore	ERR3550077	83291	5953.2	51.29	97.45
BB1442	ERS3723092	Escherichia coli	ST131	Prat WWTP water	Spain	41.3125	2.12634	2013-07-31	PRJEB34259	Nanopore	ERR3550078	70322	5104.3	51.03	62.55
BB1443	ERS3723093	Escherichia coli	ST635	Llobregat river sediments	Spain	41.5026	1.91513	2013-10-18	PRJEB34259	Nanopore	ERR3550079	44045	3987.5	51	30.75
BB1445	ERS3723095	Escherichia coli	ST635	Llobregat river sediments	Spain	41.5026	1.91513	2013-10-18	PRJEB34259	Nanopore	ERR3550080	11023	5293.9	51.02	9.57
BB1446	ERS3723096	Escherichia coli	ST5229	Llobregat river sediments	Spain	41.6081	1.84905	2013-10-18	PRJEB34259	Nanopore	ERR3550081	21952	5109.8	50.7	20.52
