# Supplementary material for: Population genomics and antimicrobial resistance dynamics of Escherichia coli in wastewater and river environments
Source: Commun Biol. 2021 Apr 12;4:457. doi: 10.1038/s42003-021-01949-x (PMC8041779; doi:10.1038/s42003-021-01949-x)
Supplement: Supplementary file 10 — Supplementary Data 6 [file 42003_2021_1949_MOESM10_ESM.xlsx]

## Sheet: Hoja1
Isolate	ENA sample	Species	Sequence type	Source	Country	Latitude	Longitude	Date (dd/mm/yy)	ENA project	Assembler	ENA analysis	Total contigs	Total length (bp)	%GC	N50
BB1401	ERS3723098	Escherichia coli	ST224	Llobregat river water	Spain	41.5026	1.91513	2013-07-31	PRJEB34259	Unicycler	ERZ1089702	8	5641689	50.47	4892662
BB1406	ERS3723103	Escherichia coli	ST607	Llobregat river water	Spain	41.5026	1.91513	2013-08-09	PRJEB34259	Unicycler	ERZ1089704	3	5591769	50.57	5159597
BB1409	ERS3723106	Escherichia coli	ST607	Llobregat river water	Spain	41.5026	1.91513	2013-08-09	PRJEB34259	Unicycler	ERZ1089705	4	5472537	50.62	3769026
BB1411	ERS3723108	Escherichia coli	ST399	Llobregat river water	Spain	41.6081	1.84905	2013-09-09	PRJEB34259	Unicycler	ERZ1089706	12	5351289	50.87	4815229
BB1412	ERS3723109	Escherichia coli	ST5359	Cardener river water	Spain	41.8319	1.74948	2013-09-02	PRJEB34259	Unicycler	ERZ1089707	10	5140590	50.69	4695951
BB1413	ERS3723110	Escherichia coli	ST5359	Cardener river water	Spain	41.8319	1.74948	2013-09-02	PRJEB34259	Unicycler	ERZ1089708	5	5475724	50.59	5005783
BB1418	ERS3722857	Escherichia coli	ST1196	Gavà WWTP water	Spain	41.2747	2.04093	2013-07-31	PRJEB34259	Unicycler	ERZ1089709	9	5305303	50.74	4834383
BB1421	ERS3723071	Escherichia coli	ST1196	Gavà WWTP water	Spain	41.2747	2.04093	2013-07-31	PRJEB34259	Unicycler	ERZ1089710	7	5273877	50.83	4834383
BB1426	ERS3723076	Escherichia coli	ST615	Gavà WWTP water	Spain	41.2747	2.04093	2013-07-31	PRJEB34259	Unicycler	ERZ1089711	7	4941383	50.67	4674785
BB1429	ERS3723079	Escherichia coli	ST1196	Gavà WWTP water	Spain	41.2747	2.04093	2013-07-31	PRJEB34259	Unicycler	ERZ1089712	15	5330064	50.72	4834393
BB1439	ERS3723089	Escherichia coli	ST224	Prat WWTP water	Spain	41.3125	2.12634	2013-07-31	PRJEB34259	Unicycler	ERZ1089713	6	5087968	50.95	4902556
BB1442	ERS3723092	Escherichia coli	ST131	Prat WWTP water	Spain	41.3125	2.12634	2013-07-31	PRJEB34259	Unicycler	ERZ1089715	10	5738213	49.65	4979626
BB1443	ERS3723093	Escherichia coli	ST635	Llobregat river sediments	Spain	41.5026	1.91513	2013-10-18	PRJEB34259	Unicycler	ERZ1089716	9	5711800	50.68	5213442
BB1445	ERS3723095	Escherichia coli	ST635	Llobregat river sediments	Spain	41.5026	1.91513	2013-10-18	PRJEB34259	Unicycler	ERZ1089717	75	6099075	50.38	3673505
BB1446	ERS3723096	Escherichia coli	ST5229	Llobregat river sediments	Spain	41.6081	1.84905	2013-10-18	PRJEB34259	Unicycler	ERZ1089718	18	5464931	50.33	4907897
