# Supplementary material for: Population genomics and antimicrobial resistance dynamics of Escherichia coli in wastewater and river environments
Source: Commun Biol. 2021 Apr 12;4:457. doi: 10.1038/s42003-021-01949-x (PMC8041779; doi:10.1038/s42003-021-01949-x)
Supplement: Supplementary file 11 — Supplementary Data 7 [file 42003_2021_1949_MOESM11_ESM.xlsx]

## Sheet: Hoja1
Enterobase assembly reference	Origin	Country	Latitude	Longitude	Date (year)	Sequence type	16S-RMTase gene	pHN7A8-like plasmid	pC15-1a-like plasmid	R478-like plasmid
ESC_MA3093AA_AS	Poultry	Uganda	1.37331	32.2901	2016	ST1196	ND	ND	ND	D
ESC_MA3092AA_AS	Poultry	Uganda	1.37331	32.2901	2016	ST1196	ND	ND	ND	D
ESC_MA3091AA_AS	Poultry	Uganda	1.37331	32.2901	2016	ST1196	ND	ND	ND	D
ESC_MA3090AA_AS	Poultry	Uganda	1.37331	32.2901	2016	ST1196	ND	ND	ND	ND
ESC_MA7509AA_AS	Poultry	Uganda	1.37331	32.2901	2016	ST1196	ND	ND	ND	D
ESC_MA7507AA_AS	Poultry	Uganda	1.37331	32.2901	2016	ST1196	ND	ND	ND	D
ESC_NA3073AA_AS	Poultry	Uganda	1.37331	32.2901	2016	ST1196	ND	ND	ND	ND
ESC_NA3059AA_AS	Poultry	Uganda	1.37331	32.2901	2016	ST1196	ND	ND	ND	ND
ESC_NA6446AA_AS	Poultry	Uganda	1.37331	32.2901	2016	ST1196	ND	ND	ND	ND
ESC_NA6445AA_AS	Poultry	Uganda	1.37331	32.2901	2016	ST1196	ND	ND	ND	ND
ESC_NA9283AA_AS	Poultry	Uganda	1.37331	32.2901	2016	ST1196	ND	ND	ND	ND
ESC_NA9282AA_AS	Poultry	Uganda	1.37331	32.2901	2016	ST1196	ND	ND	ND	ND
ESC_NA9281AA_AS	Poultry	Uganda	1.37331	32.2901	2016	ST1196	ND	ND	ND	ND
ESC_NA9279AA_AS	Poultry	Uganda	1.37331	32.2901	2016	ST1196	ND	ND	ND	ND
ESC_NA9277AA_AS	Poultry	Uganda	1.37331	32.2901	2016	ST1196	ND	ND	ND	ND
ESC_NA9275AA_AS	Poultry	Uganda	1.37331	32.2901	2016	ST1196	ND	D	ND	ND
ESC_NA9272AA_AS	Poultry	Uganda	1.37331	32.2901	2016	ST1196	ND	ND	D	ND
ESC_NA9491AA_AS	Poultry	Uganda	1.37331	32.2901	2016	ST1196	ND	D	ND	ND
ESC_QA7773AA_AS	Bovine	Japan	36.2048	138.253	2014	ST1196	ND	ND	ND	ND
ESC_RA6664AA_AS	Camelid	United States of America	37.4316	-78.6569	2005	ST1196	ND	ND	ND	ND
ESC_RA6654AA_AS	Swine	United States of America	35.0078	-97.0929	2018	ST1196	ND	ND	D	D
ESC_SA7523AA_AS	Bovine	United States of America	31.9686	-99.9018	2018	ST1196	ND	ND	ND	ND
ESC_HA9646AA_AS	Human	Germany	51.1657	10.4515	2014	ST1196	ND	ND	ND	ND
ESC_MA7560AA_AS	Human	United States of America	44.3148	-85.6024	2016	ST1196	ND	ND	ND	ND
ESC_SA6462AA_AS	Human	Thailand	13.766	100.527	2018	ST1196	ND	ND	ND	ND
ESC_SA6584AA_AS	Human	United Kingdom	55.3781	-3.43597	2017	ST1196	ND	ND	ND	ND
ESC_GA0613AA_AS	Plant	United States of America	27.6648	-81.5158	2014	ST1196	ND	ND	ND	ND
ESC_TA2283AA_AS	Plant	Australia	-25.2744	133.775	2017	ST1196	ND	ND	ND	ND
ESC_TA2218AA_AS	Plant	Australia	-25.2744	133.775	2017	ST1196	ND	ND	ND	ND
ESC_HA2752AA_AS	Fish	United States of America	37.0902	-95.7129	2011	ST1196	ND	ND	ND	ND
ESC_MA2335AA_AS	Sewage	Japan	36.2048	138.253	2015	ST1196	ND	ND	ND	ND
ESC_RA5093AA_AS	Swine	Germany	51.1657	10.4515	2011	ST1196	ND	ND	D	D
ESC_RA5092AA_AS	Swine	Germany	51.1657	10.4515	2011	ST1196	ND	ND	D	D
ESC_RA5091AA_AS	Swine	Germany	51.1657	10.4515	2011	ST1196	ND	ND	D	D
ESC_RA5088AA_AS	Poultry	Germany	51.1657	10.4515	2014	ST1196	ND	ND	ND	ND
ESC_RA5087AA_AS	Poultry	Germany	51.1657	10.4515	2014	ST1196	ND	ND	ND	ND
ESC_RA5085AA_AS	Poultry	Germany	51.1657	10.4515	2014	ST1196	ND	ND	ND	ND
ESC_RA5052AA_AS	Poultry	Germany	51.1657	10.4515	2011	ST1196	ND	ND	D	D
ESC_SA3802AA_AS	Canine	United States of America	31.9686	-99.9018	2017	ST1196	ND	ND	ND	ND
ESC_TA4568AA_AS	Canine	United States of America	35.7596	-79.0193	2018	ST1196	ND	ND	ND	ND
ESC_HA7889AA_AS	Reptile	United States of America	36.7783	-119.418	2004	ST224	ND	ND	ND	ND
ESC_CA1165AA_AS	Poultry	United States of America	41.878	-93.0977	2013	ST224	ND	ND	ND	ND
ESC_MA3095AA_AS	Poultry	Uganda	1.37333	32.2903	2016	ST224	ND	D	ND	ND
ESC_NA9504AA_AS	Poultry	Uganda	1.37333	32.2903	2016	ST224	ND	ND	ND	ND
ESC_NA9485AA_AS	Poultry	Uganda	1.37333	32.2903	2016	ST224	ND	ND	D	ND
ESC_SA6278AA_AS	Poultry	Brazil	-14.235	-51.9253	2016	ST224	ND	D	D	ND
ESC_SA6276AA_AS	Poultry	Brazil	-14.235	-51.9253	2016	ST224	ND	ND	ND	ND
ESC_SA6268AA_AS	Poultry	Brazil	-14.235	-51.9253	2016	ST224	ND	ND	ND	ND
ESC_SA6265AA_AS	Poultry	Brazil	-14.235	-51.9253	2016	ST224	ND	ND	ND	ND
ESC_GA3252AA_AS	Poultry	Australia	-35.3466	149.173	2014	ST224	ND	D	D	ND
ESC_GA6868AA_AS	Swine	United States of America	41.2033	-77.1945	1983	ST224	ND	ND	ND	ND
ESC_HA8533AA_AS	Swine	United States of America	41.2033	-77.1945	1983	ST224	ND	ND	ND	ND
ESC_HA8394AA_AS	Swine	United States of America	41.2033	-77.1945	1983	ST224	ND	ND	ND	ND
ESC_IA1891AA_AS	Bovine	United States of America	27.6648	-81.5158	2016	ST224	ND	ND	ND	ND
ESC_IA1888AA_AS	Bovine	United States of America	27.6648	-81.5158	2016	ST224	ND	ND	ND	ND
ESC_IA1887AA_AS	Bovine	United States of America	27.6648	-81.5158	2016	ST224	ND	ND	ND	ND
ESC_IA2202AA_AS	Bovine	United States of America	36.7783	-119.418	2014	ST224	ND	ND	ND	ND
ESC_OA1208AA_AS	Bovine	Belgium	50.5039	4.46994	2015	ST224	ND	ND	D	ND
ESC_SA7458AA_AS	Swine	United States of America	41.4925	-99.9018	2018	ST224	ND	ND	ND	ND
ESC_BA0416AA_AS	Human	United States of America	47.7511	-120.74	2011	ST224	ND	ND	ND	ND
ESC_GA6922AA_AS	Human	United States of America	40.7128	-74.006	2007	ST224	ND	ND	ND	ND
ESC_HA5575AA_AS	Human	United States of America	36	-78.9	2003	ST224	ND	ND	ND	ND
ESC_HA4999AA_AS	Human	United Kingdom	51.75	-1.26	2009	ST224	ND	ND	D	ND
ESC_HA9293AA_AS	Human	Singapore	1.35208	103.82	2013	ST224	ND	ND	ND	ND
ESC_HA9826AA_AS	Human	Germany	51.1657	10.4515	2014	ST224	ND	ND	ND	ND
ESC_IA8021AA_AS	Human	United States of America	42.3	-71	2016	ST224	ND	ND	ND	ND
ESC_LA5347AA_AS	Human	United States of America	42.5625	-96.7056	2012	ST224	ND	ND	ND	ND
ESC_NA2681AA_AS	Human	United States of America	37.0902	-95.7129	2010	ST224	ND	ND	ND	ND
ESC_NA2678AA_AS	Human	United States of America	37.0902	-95.7129	2011	ST224	ND	ND	ND	ND
ESC_PA2070AA_AS	Human	Thailand	13.7579	100.486	2017	ST224	ND	ND	D	ND
ESC_QA0010AA_AS	Human	United States of America	42.3	-71	2017	ST224	ND	ND	ND	ND
ESC_QA8784AA_AS	Human	Japan	36.2048	138.253	2015	ST224	ND	ND	ND	ND
ESC_RA5017AA_AS	Human	Germany	51.1657	10.4515	2012	ST224	ND	ND	ND	ND
ESC_SA4315AA_AS	Human	United Kingdom	55.3781	-3.43597	2017	ST224	ND	ND	D	ND
ESC_TA7172AA_AS	Human	Turkey	38.9637	35.2433	2016	ST224	ND	ND	D	ND
ESC_TA7611AA_AS	Human	United States of America	44.3148	-85.6024	2010	ST224	ND	ND	D	ND
ESC_TA7575AA_AS	Human	United States of America	44.3148	-85.6024	2014	ST224	ND	ND	ND	ND
ESC_RA3931AA_AS	Meat	Denmark	56.2639	9.5018	2009	ST224	ND	ND	ND	D
ESC_GA0714AA_AS	Sewage	United States of America	34.0489	-111.094	2014	ST224	ND	ND	ND	ND
ESC_HA2719AA_AS	Fish	United States of America	37.0902	-95.7129	2011	ST224	ND	ND	ND	ND
ESC_HA2637AA_AS	Fish	United States of America	37.0902	-95.7129	2012	ST224	ND	ND	ND	ND
ESC_MA2337AA_AS	Sewage	Japan	36.2048	138.253	2015	ST224	ND	ND	ND	ND
ESC_QA3890AA_AS	Swine	Denmark	56.2639	9.5018	2015	ST224	ND	ND	ND	ND
ESC_SA3801AA_AS	Canine	United States of America	41.2033	-77.1945	2017	ST224	ND	ND	D	ND
ESC_TA4450AA_AS	Oyster	United States of America	39.0458	-76.6413	2016	ST224	ND	ND	ND	ND
ESC_BA1208AA_AS	Swine	United States of America	27.6648	-81.5158	2009	ST607	ND	ND	ND	ND
ESC_HA8384AA_AS	Swine	United States of America	41.2033	-77.1945	1983	ST607	ND	ND	ND	ND
ESC_HA5160AA_AS	Human	United Kingdom	51.75	-1.26	2009	ST607	ND	ND	ND	ND
ESC_HA4993AA_AS	Human	United Kingdom	51.75	-1.26	2008	ST607	ND	ND	ND	ND
ESC_PA8090AA_AS	Human	United States of America	38.14	-78.45	2014	ST607	ND	ND	ND	ND
ESC_QA2883AA_AS	Human	United Kingdom	55.3781	-3.43597	2017	ST607	ND	ND	ND	ND
ESC_QA5298AA_AS	Human	Japan	36.2048	138.253	2015	ST607	ND	ND	ND	ND
ESC_GA0434AA_AS	Plant	United States of America	27.6648	-81.5158	2015	ST607	ND	ND	ND	ND
ESC_GA6571AA_AS	Plant	United States of America	40.4173	-82.9071	2005	ST607	ND	ND	ND	ND
ESC_GA0716AA_AS	Sewage	United States of America	34.0489	-111.094	2014	ST607	ND	ND	ND	ND
ESC_TA9945AA_AS	Sewage	United States of America	40.7128	-74.006	2004	ST607	ND	ND	D	ND
