# Supplementary material for: Population genomics and antimicrobial resistance dynamics of Escherichia coli in wastewater and river environments
Source: Commun Biol. 2021 Apr 12;4:457. doi: 10.1038/s42003-021-01949-x (PMC8041779; doi:10.1038/s42003-021-01949-x)
Supplement: Supplementary file 12 — Supplementary Data 8 [file 42003_2021_1949_MOESM12_ESM.xlsx]

## Sheet: Hoja1
NCBI reference	Plasmid type	Origin	Country	Latitude	Longitude	Date (year)	Species	16S-RMTase gene
CP033394	pHN7A8-like	Human	China	30.5728	104.067	2017	Klebsiella pneumoniae	ND
CP032991	pHN7A8-like	River	China	30.5728	104.067	2015	Escherichia coli	ND
CP030283	pHN7A8-like	Poultry	China	35.8617	104.195	2014	Escherichia coli	ND
CP030133	pHN7A8-like	Human	Taiwan	24.08	120.37	2014	Klebsiella pneumoniae	ND
CP031720	pHN7A8-like	Human	China	30.2638	102.805	2016	Klebsiella pneumoniae	rmtB
CP026131	pHN7A8-like	Human	China	26.0939	119.313	2014	Klebsiella pneumoniae	rmtB
MG197503	pHN7A8-like	Human	China	23.1291	113.264	2017	Escherichia coli	rmtB
MG197502	pHN7A8-like	Human	China	23.1291	113.264	2017	Escherichia coli	rmtB
MG197501	pHN7A8-like	Swine	China	23.1291	113.264	2017	Klebsiella pneumoniae	ND
MG197500	pHN7A8-like	Swine	China	23.1291	113.264	2017	Klebsiella pneumoniae	ND
MG197499	pHN7A8-like	Swine	China	23.1291	113.264	2017	Escherichia coli	rmtB
MG197498	pHN7A8-like	Poultry	China	23.1291	113.264	2017	Escherichia coli	rmtB
MG197497	pHN7A8-like	Poultry	China	34.2904	113.382	2017	Escherichia coli	rmtB
MG197496	pHN7A8-like	Poultry	China	30.6007	117.925	2017	Escherichia coli	rmtB
MG197495	pHN7A8-like	Poultry	China	30.6007	117.925	2017	Escherichia coli	rmtB
MG197494	pHN7A8-like	Poultry	China	30.6007	117.925	2017	Escherichia coli	ND
MG197493	pHN7A8-like	Poultry	China	30.6007	117.925	2017	Escherichia coli	ND
MG197492	pHN7A8-like	Swine	China	23.379	113.763	2017	Escherichia coli	ND
MG197491	pHN7A8-like	Duck	China	23.379	113.763	2017	Escherichia coli	ND
MG197490	pHN7A8-like	Duck	China	23.379	113.763	2017	Escherichia coli	rmtB
MG197489	pHN7A8-like	Poultry	China	23.379	113.763	2017	Escherichia coli	ND
MG197488	pHN7A8-like	Duck	China	23.379	113.763	2017	Escherichia coli	rmtB
CP023725	pHN7A8-like	Human	Taiwan	25.1195	121.52	2014	Klebsiella pneumoniae	ND
AP018674	pHN7A8-like	Sewage	Japan	35.6552	139.833	2017	Klebsiella pneumoniae	ND
AP018568	pHN7A8-like	Human	Viet Nam	21.0278	105.834	2017	Citrobacter freundii	ND
CP026589	pHN7A8-like	Human	China	28.6829	115.858	2016	Klebsiella pneumoniae	rmtB
CP025952	pHN7A8-like	Human	China	35.8617	104.195	2015	Klebsiella pneumoniae	rmtB
CP025677	pHN7A8-like	Poultry	China	29.339	104.778	2014	Escherichia albertii	ND
CP025463	pHN7A8-like	Human	China	31.2304	121.474	2016	Klebsiella pneumoniae	rmtB
CP025458	pHN7A8-like	Human	China	31.2304	121.474	2017	Klebsiella pneumoniae	rmtB
CP024823	pHN7A8-like	Human	South Korea	37.4563	126.705	2015	Escherichia albertii	ND
CP023938	pHN7A8-like	Human	Canada	53.7267	-127.648	2012	Klebsiella pneumoniae	ND
CP017086	pHN7A8-like	Human	China	30.2568	120.202	2014	Proteus mirabilis	rmtB
CP017981	pHN7A8-like	Human	China	23.1167	113.25	2015	Escherichia coli	ND
KX023260	pHN7A8-like	Poultry	China	35.8617	104.195	2016	Escherichia coli	ND
CP017633	pHN7A8-like	Human	China	39.9035	116.395	2015	Escherichia coli	ND
KU321583	pHN7A8-like	Poultry	China	22.5431	114.058	2013	Escherichia coli	ND
CP018455	pHN7A8-like	Human	China	28.52	105.26	2015	Klebsiella pneumoniae	rmtB
CP016403	pHN7A8-like	Human	China	26.5	119.18	2014	Klebsiella pneumoniae	ND
CP016402	pHN7A8-like	Human	China	26.5	119.18	2014	Klebsiella pneumoniae	ND
KX503323	pHN7A8-like	Swine	China	35.8617	104.195	2015	Escherichia coli	ND
LN897475	pHN7A8-like	Human	Bolivia	-19.1057	-61.7006	2013	Klebsiella pneumoniae	rmtB
LN897474	pHN7A8-like	Human	Bolivia	-19.1057	-61.7006	2013	Klebsiella pneumoniae	rmtB
KT185451	pHN7A8-like	Human	China	23.1291	113.264	2015	Klebsiella pneumoniae	rmtB
KP893385	pHN7A8-like	Human	China	35.8617	104.195	2010	Klebsiella pneumoniae	rmtB
JN232517	pHN7A8-like	Canine	China	23.1291	113.264	2008	Escherichia coli	rmtB
CP031655	pC15-1a-like	Canine	United Kingdom	51.4309	0.0936	2016	Escherichia coli	ND
MH195200	pC15-1a-like	Human	Australia	-25.2744	133.775	2009	Escherichia coli	ND
CP023733	pC15-1a-like	Cucumber	South Korea	36.6361	127.323	2014	Escherichia coli	ND
CP029974	pC15-1a-like	Canine	Switzerland	47.22	8.33	2018	Escherichia coli	ND
MF363048	pC15-1a-like	Horse	France	46.2276	2.21375	2017	Klebsiella pneumoniae	ND
CP023259	pC15-1a-like	Human	Sweden	57.6823	11.9613	2013	Escherichia coli	ND
CP027485	pC15-1a-like	Human	United States of America	37.0902	-95.7129	2013	Escherichia coli	ND
CP024430	pC15-1a-like	Human	Pakistan	29.5352	68.5547	2015	Klebsiella pneumoniae	ND
MF679147	pC15-1a-like	Human	China	35.8617	104.195	2013	Escherichia coli	ND
MF679146	pC15-1a-like	Human	China	35.8617	104.195	2013	Escherichia coli	ND
CP026201	pC15-1a-like	Human	United States of America	38.9847	-77.0947	2016	Escherichia coli	rmtB
CP022280	pC15-1a-like	Marmot	China	35.7448	96.4077	2015	Escherichia coli	ND
CP025254	pC15-1a-like	Human	Brazil	-19.9245	-43.9352	1974	Escherichia coli	ND
CP025253	pC15-1a-like	Human	Brazil	-19.9245	-43.9352	1974	Escherichia coli	ND
CP024652	pC15-1a-like	Human	Brazil	-19.9245	-43.9352	1974	Escherichia coli	ND
CP025139	pC15-1a-like	Human	Brazil	-19.9245	-43.9352	1974	Escherichia coli	ND
CP024840	pC15-1a-like	Human	South Korea	37.5665	126.978	2014	Klebsiella pneumoniae	rmtB
CP024836	pC15-1a-like	Human	South Korea	37.5665	126.978	2015	Klebsiella pneumoniae	rmtB
CP024721	pC15-1a-like	Bovine	China	31.4762	92.0512	2015	Escherichia coli	ND
CP024718	pC15-1a-like	Bovine	China	29.6548	91.1406	2015	Escherichia coli	ND
CP018643	pC15-1a-like	Human	United States of America	37.0902	37.0902	1974	Salmonella enterica	ND
CP023895	pC15-1a-like	Human	Canada	53.7267	-127.648	2015	Escherichia coli	rmtB
CP023363	pC15-1a-like	Canine	United Kingdom	55.9533	-3.18827	2002	Escherichia coli	ND
CP023354	pC15-1a-like	Canine	United Kingdom	55.9533	-3.18827	2002	Escherichia coli	ND
CP020340	pC15-1a-like	Human	China	30.2741	120.155	2007	Shigella flexneri	ND
CP022460	pC15-1a-like	Human	United States of America	37.0902	37.0902	2017	Shigella sonnei	ND
KY749247	pC15-1a-like	Human	United Kingdom	51.5074	-0.127758	1963	Salmonella enterica	ND
CP019561	pC15-1a-like	Swine	United States of America	37.0902	37.0902	2014	Escherichia coli	ND
CP021210	pC15-1a-like	Human	China	31.8206	117.227	2015	Escherichia coli	ND
CP021203	pC15-1a-like	Human	China	35.415	116.587	2014	Escherichia coli	ND
KY751926	pC15-1a-like	Human	Hong Kong	22.3964	114.109	2008	Klebsiella pneumoniae	ND
KY751925	pC15-1a-like	Human	Malaysia	4.21048	101.976	2008	Klebsiella pneumoniae	ND
KY130431	pC15-1a-like	Human	United Arab Emirates	23.4241	53.8478	2013	Klebsiella pneumoniae	rmtB
KY463220	pC15-1a-like	Human	Italy	45.4715	10.5333	2015	Escherichia coli	rmtB
KU578032	pC15-1a-like	Human	Australia	-25.2744	133.775	2012	Escherichia coli	ND
KY007017	pC15-1a-like	Human	Australia	-25.2744	133.775	2010	Escherichia coli	ND
KU664810	pC15-1a-like	Human	Australia	-25.2744	133.775	2010	Escherichia coli	ND
CP019014	pC15-1a-like	Human	United States of America	42.36	-71.06	2013	Escherichia coli	ND
CP018994	pC15-1a-like	Human	Israel	31.18	34.91	2012	Escherichia coli	ND
CP018978	pC15-1a-like	Human	United States of America	18.24	-66.04	2012	Escherichia coli	ND
CP018973	pC15-1a-like	Human	Viet Nam	10.82	106.62	2011	Escherichia coli	ND
CP019910	pC15-1a-like	Human	United States of America	40.7128	-74.006	2015	Escherichia coli	ND
CP019444	pC15-1a-like	Human	China	23.02	113.12	2015	Salmonella enterica	ND
CP017287	pC15-1a-like	River	South Korea	35.1685	126.884	2014	Klebsiella variicola	ND
CP017852	pC15-1a-like	River	South Korea	35.1685	126.884	2014	Klebsiella variicola	ND
KX246267	pC15-1a-like	Pigeon	China	35.8617	104.195	2016	Escherichia coli	ND
KY288024	pC15-1a-like	Human	South Korea	37.5665	126.978	2014	Klebsiella pneumoniae	ND
CP018462	pC15-1a-like	Human	Germany	51.5392	9.91156	2014	Klebsiella pneumoniae	ND
CP018343	pC15-1a-like	Human	Germany	51.5392	9.91156	2014	Klebsiella pneumoniae	ND
KX646543	pC15-1a-like	Human	China	39.9042	116.407	2013	Shigella boydii	ND
CP016389	pC15-1a-like	Human	United States of America	39.5501	-105.782	2013	Salmonella enterica	ND
KU994859	pC15-1a-like	Swine	Belgium	50.5039	4.46994	2012	Escherichia coli	ND
CP015503	pC15-1a-like	Human	United Arab Emirates	23.8532	54.6762	2015	Klebsiella pneumoniae	ND
CP015072	pC15-1a-like	Human	United Arab Emirates	25.28	55.3	2012	Escherichia coli	ND
CP011065	pC15-1a-like	Pheasant	China	26.2472	119.083	2011	Escherichia coli	ND
CP014321	pC15-1a-like	Human	United States of America	37.0902	-95.7129	2007	Escherichia coli	ND
CP011493	pC15-1a-like	Human	Malaysia	4.21048	101.976	2004	Escherichia coli	ND
AP014806	pC15-1a-like	Human	Brazil	-14.235	-51.9253	2003	Escherichia coli	ND
CP014489	pC15-1a-like	Human	United States of America	47.6097	-122.333	2010	Escherichia coli	ND
CP013836	pC15-1a-like	Human	United States of America	44.9778	-93.265	2004	Escherichia coli	ND
MH829594	R478-like	Swine	China	35.8617	104.195	2018	Enterobacter cloacae	ND
CP032842	R478-like	Human	Australia	33.8688	151.209	2007	Enterobacter hormaechei	ND
CP031724	R478-like	Human	China	30.5728	104.067	2016	Enterobacter hormaechei	ND
MH399264	R478-like	Human	China	35.8617	104.195	2013	Enterobacter cloacae	ND
CP029248	R478-like	Canine	United States of America	40.0142	83.0309	2016	Enterobacter hormaechei	ND
LT994835	R478-like	Human	France	46.2276	2.21375	2012	Klebsiella pneumoniae	ND
CP024910	R478-like	Canine	United States of America	40.0142	83.0309	2016	Enterobacter hormaechei	ND
CP021463	R478-like	Human	Kenya	-0.099824	34.2747	2003	Salmonella enterica	ND
CP029037	R478-like	Pistachios	United States of America	36.7783	-119.418	2009	Salmonella enterica	ND
CP027678	R478-like	Wild bird	Germany	51.1657	10.4515	2012	Salmonella enterica	ND
CP028537	R478-like	Human	China	26.5823	101.719	2016	Enterobacter hormaechei	ND
CP026661	R478-like	Meat	Germany	51.1657	10.4515	2015	Salmonella enterica	ND
CP024813	R478-like	Human	South Korea	37.5665	126.978	2013	Enterobacter sp.	ND
AP018352	R478-like	Human	Japan	35.6895	139.692	2007	Enterobacter hormaechei	ND
KY978628	R478-like	Human	China	32.0603	118.797	2016	Cronobacter sakazakii	ND
CP022533	R478-like	Human	Australia	-25.2744	133.775	2015	Enterobacter cloacae	ND
KY863418	R478-like	Human	Denmark	56.2639	9.50178	2014	Enterobacter asburiae	ND
CP019559	R478-like	Swine	United States of America	37.0902	-95.7129	2014	Escherichia coli	ND
KY270852	R478-like	Human	China	29.4316	106.912	2012	Enterobacter cloacae	ND
KY270851	R478-like	Human	China	23.1291	113.264	2013	Citrobacter freundii	ND
KX710093	R478-like	Human	China	29.4316	106.912	2012	Leclercia adecarboxylata	armA
CP012599	R478-like	Equine	United States of America	39.8681	75.754	2003	Salmonella enterica	ND
CP016526	R478-like	Equine	Canada	51.2538	-85.3232	2009	Salmonella enterica	ND
CP013215	R478-like	Human	China	39.56	116.2	2010	Klebsiella pneumoniae	ND
LN555650	R478-like	Swine	Germany	51.1657	10.4515	2014	Salmonella enterica	ND
HG530658	R478-like	Swine	Germany	51.1657	10.4515	2013	Escherichia coli	ND
CP012170	R478-like	Human	United States of America	37.0902	-95.7129	2009	Enterobacter hormaechei	ND
CP011601	R478-like	Human	United States of America	38.14	78.45	2009	Phytobacter ursingii	ND
KP975077	R478-like	Human	United States of America	37.0902	-95.7129	2015	Enterobacter cloacae	ND
LN794248	R478-like	Human	Kenya	-1.29207	36.8219	2010	Salmonella enterica	ND
CP008906	R478-like	Human	United States of America	37.0902	-95.7129	2012	Enterobacter hormaechei	ND
CP008899	R478-like	Human	United States of America	37.0902	-95.7129	2011	Enterobacter hormaechei	ND
CP008825	R478-like	Sink	United States of America	37.0902	-95.7129	2012	Enterobacter cloacae	ND
EU855788	R478-like	Human	Taiwan	22.9988	120.22	2004	Enterobacter cloacae	ND
EU855787	R478-like	Human	Taiwan	22.9988	120.22	2004	Enterobacter cloacae	ND
EF382672	R478-like	Human	Taiwan	22.9988	120.22	2001	Klebsiella pneumoniae	ND
BX664015	R478-like	Human	United States of America	37.0902	-95.7129	1969	Serratia marcescens	ND
